# Supplementary material for: dendextend: an R package for visualizing, adjusting and comparing trees of hierarchical clustering
Source: Bioinformatics. 2015 Jul 23;31(22):3718–20. doi: 10.1093/bioinformatics/btv428 (PMC4817050; doi:10.1093/bioinformatics/btv428)
Supplement: Supplementary Data [file supp_btv428_suppl_data.zip]

Archive with 3 entries (3 files):
- Galili_dendextend_SM_2015-07-17.pdf
- Hierarchical cluster analysis on famous data sets - enhanced with the dendextend package.html
- Frequently asked questions.html
